# Supplementary material for: Emotional news affects social judgments independent of perceived media credibility
Source: Soc Cogn Affect Neurosci. 2020 Dec 4;16(3):280–91. doi: 10.1093/scan/nsaa164 (PMC7943368; doi:10.1093/scan/nsaa164)
Supplement: nsaa164_Supp [file nsaa164_supp.zip]

Archive with 1 entries (1 files):
- scan-20-249-File010.pdf
